# Supplementary material for: Efficient Synthesis with Green Chemistry Approach of Novel Pharmacophores of Imidazole-Based Hybrids for Tumor Treatment: Mechanistic Insights from In Situ to In Silico
Source: Cancers (Basel). 2022 Oct 17;14(20):5079. doi: 10.3390/cancers14205079 (PMC9600394; doi:10.3390/cancers14205079)
Supplement: Supplementary file 1 [file cancers-14-05079-s001.zip]

Archive with 1 entries (1 files):
- cancers-1942476-supplementary.pdf
